# Supplementary material for: The little shrimp that could: phylogeography of the circumtropical Stenopus hispidus (Crustacea: Decapoda), reveals divergent Atlantic and Pacific lineages
Source: PeerJ. 2018 Mar 6;6:e4409. doi: 10.7717/peerj.4409 (PMC5844259; doi:10.7717/peerj.4409)
Supplement: Supplemental Information 1 — FASTA file of unique sequences for Stenopus hispidus. [file peerj-06-4409-s003.fasta]

>WA1
GGAAGACTCATTGGAGATGATCAAATTTATAACGTAGTTGTTACAGCACATGCTTTTGTAATAATCTTTTTTATAGTTATACCTATTATAATTGGAGGATTTGGAAATTGACTTGTCCCCCTTATGTTAGGAGCCCCAGATATAGCTTTTCCTCGAATAAATAACATAAGATTTTGATTACTACCCCCATCACTAACTTTATTACTTTCAAGAGGAATAGTTGAAAGAGGAGTCGGTACAGGATGAACAGTATACCCCCCTCTCGCTGCTAATATTGCCCATGCCGGTGCTTCAGTAGACTTAGGAATCTTTTCACTTCACTTAGCTGGGGTTTCTTCAATTCTAGGAGCAGTTAATTTTATAACAACAGTTATTAATATACGAGCAAGAGGGATAACAATAGATCGAATACCTCTTTTTGTATGATCAGTATTTATTACAGCAATTCTTCTTCTTCTTTCTTTACCAGTCTTAGCAGGAGCTATTACTATACTATTAACTGACCGTAATTTAAATACTTCATTC
>WA2
GGAAGACTCATTGGAGATGATCAAATTTATAACGTAGTTGTTACAGCACATGCTTTTGTAATAATCTTTTTTATAGTTATACCTATTATAATTGGAGGATTTGGAAATTGACTTGTCCCCCTTATATTAGGAGCCCCAGATATAGCTTTTCCTCGAATAAATAACATAAGATTTTGATTACTACCCCCATCACTAACTTTATTACTTTCAAGAGGAATAGTTGAAAGAGGAGTCGGTACAGGATGAACAGTATACCCCCCTCTCGCTGCTAATATTGCCCATGCCGGTGCTTCAGTAGACTTAGGAATCTTTTCACTTCACTTAGCTGGGGTTTCTTCAATTCTAGGAGCAGTTAATTTTATAACAACAGTTATTAATATACGAGCAAGAGGGATAACAATAGATCGAATACCTCTTTTTGTATGATCAGTATTTATTACAGCAATTCTTCTTCTTCTTTCCTTACCAGTCTTGGCAGGAGCTATTACTATACTATTAACTGACCGTAATTTAAATACTTCATTC
>WA3
GGAAGACTCATCGGAGATGATCAAATTTATAACGTAGTTGTTACAGCACATGCTTTTGTAATAATCTTTTTTATAGTTATACCTATTATAATTGGAGGATTTGGAAATTGACTTGTCCCCCTTATGTTAGGAGCCCCAGATATAGCTTTTCCTCGAATAAATAACATAAGATTTTGATTACTACCCCCATCACTAACTTTATTACTTTCAAGAGGAATAGTTGAAAGAGGAGTCGGTACAGGATGAACAGTATACCCCCCTCTCGCTGCTAATATTGCCCATGCCGGTGCTTCAGTAGACTTAGGAATCTTTTCACTTCACTTAGCTGGGGTTTCTTCAATTCTAGGAGCAGTTAATTTTATAACAACAGTTATTAATATACGAGCAAGAGGGATAACAATAGATCGAATACCTCTTTTTGTATGATCAGTATTTATTACAGCAATTCTTCTTCTTCTTTCCTTACCAGTCTTAGCAGGAGCTATTACTATACTATTAACTGACCGTAATTTAAATACTTCATTC
>WA4
GGAAGACTCATTGGAGATGATCAAATTTATAACGTAGTTGTTACAGCACATGCTTTTGTAATAATCTTTTTTATAGTTATACCTATTATAATTGGAGGATTTGGAAATTGACTTGTCCCCCTTATGTTAGGAGCCCCAGATATAGCTTTTCCTCGAATAAATAACATAAGATTTTGATTACTACCCCCATCACTAACTTTATTACTTTCAAGAGGAATAGTTGAAAGAGGAGTCGGTACAGGATGAACAGTATATCCCCCTCTCGCTGCTAATATTGCCCATGCCGGTGCTTCAGTAGACTTAGGAATCTTTTCACTTCACTTAGCTGGGGTTTCTTCAATTCTAGGAGCAGTTAATTTTATAACAACAGTTATTAATATACGAGCAAGAGGGATAACAATAGATCGAATACCTCTTTTTGTATGATCAGTATTTATTACAGCAATTCTTCTTCTTCTTTCCTTACCAGTCTTAGCAGGAGCTATTACTATACTATTAACTGACCGTAATTTAAATACTTCATTC
>WA5
GGAAGACTCATTGGGGATGATCAAATTTATAACGTAGTTGTTACAGCACATGCTTTTGTAATAATCTTTTTTATAGTTATACCTATTATAATTGGAGGATTTGGAAATTGACTTGTCCCCCTTATGTTAGGAGCCCCAGATATAGCTTTTCCTCGAATAAATAACATAAGATTTTGATTACTACCCCCATCACTAACTTTATTACTTTCAAGAGGAATAGTTGAAAGAGGAGTCGGTACAGGATGAACAGTATACCCCCCTCTCGCTGCTAATATTGCCCATGCCGGTGCTTCAGTAGACTTAGGAATCTTTTCACTTCACTTGGCTGGGGTTTCTTCAATTCTAGGAGCAGTTAATTTTATAACAACAGTTATTAATATACGAGCAAGAGGGATAACAATAGATCGAATACCTCTTTTTGTATGATCAGTATTTATTACAGCAATTCTTCTTCTTCTTTCCTTACCAGTCTTAGCAGGAGCTATTACTATACTATTAACTGACCGTAATTTAAATACTTCATTC
>WA6
GGAAGACTCATTGGAGATGATCAAATTTATAACGTAGTTGTTACAGCACATGCTTTTGTAATAATCTTTTTTATAGTTATACCTATTATAATTGGAGGATTTGGAAATTGACTTGTCCCCCTTATATTAGGAGCCCCAGATATAGCTTTTCCTCGAATAAATAACATAAGATTTTGATTACTACCCCCATCACTAACTTTATTACTTTCAAGAGGAATAGTTGAAAGAGGAGTCGGTACAGGATGAACAGTATACCCCCCTCTCGCTGCTAATATTGCCCATGCCGGTGCTTCAGTAGACTTAGGAATCTTTTCACTTCACTTAGCTGGGGTTTCTTCAATTCTAGGAGCAGTTAATTTTATAACAACAGTTATTAATATACGAGCAAGAGGGATAACAATAGATCGAATACCTCTTTTTGTATGATCAGTATTTATTACAGCAATTCTTCTTCTTCTTTCCTTACCAGTCTTAGCAGGAGCTATTACTATACTATTAACTGACCGTAATTTAAATACTTCATTC
>WA7
GGAAGACTCATTGGAGATGATCAAATTTATAACGTAGTTGTTACAGCACATGCTTTTGTAATAATCTTTTTTATAGTTATACCTATTATAATTGGAGGATTTGGAAATTGACTTGTCCCCCTTATGTTAGGAGCCCCAGATATAGCTTTTCCTCGAATAAATAACATAAGATTTTGATTACTACCCCCATCACTAACTTTATTACTTTCAAGAGGAATAGTTGAAAGAGGAGTCGGTACAGGATGAACAGTATACCCCCCTCTCGCTGCTAATATTGCCCATGCCGGTGCTTCAGTAGACTTAGGAATCTTTTCACTTCACTTAGCTGGGGTTTCTTCAATTCTAGGAGCAGTTAATTTTATAACAACAGTTATTAATATACGAGCAAGAGGGATAACAATAGATCGAATACCTCTTTTTGTATGATCAGTATTTATTACAGCAATTCTTCTTCTTCTTTCCTTACCAGTCTTAGCAGGAGCTATTACTATACTATTAACTGACCGTAATTTAAATACTTCATTC
>WA8
GGAAGACTCATTGGAGATGATCAAATTTATAACGTAGTTGTTACAGCACATGCTTTTGTAATAATCTTTTTTATAGTTATACCTATTATAATTGGAGGATTTGGAAATTGACTTGTCCCCCTTATGTTAGGAGCCCCAGATATAGCTTTTCCTCGAATAAATAACATAAGATTTTGGTTACTACCCCCATCACTAACTTTATTACTTTCAAGAGGAATAGTTGAAAGAGGAGTCGGTACAGGATGAACAGTATACCCTCCTCTCGCTGCTAATATTGCCCATGCCGGTGCTTCAGTAGACTTAGGAATCTTTTCACTTCACTTAGCTGGGGTTTCTTCAATTCTAGGAGCAGTTAATTTTATAACAACAGTTATTAATATACGAGCAAGAGGGATAACAATAGATCGAATACCTCTTTTTGTATGATCAGTATTTATTACAGCAATTCTTCTTCTTCTTTCCTTACCAGTCTTAGCAGGAGCTATTACTATACTATTAACTGACCGTAATTTAAATACTTCATTC
>WA9
GGAAGACTCATTGGAGATGATCAAATTTATAACGTAGTTGTTACAGCACATGCTTTTGTAATAATCTTTTTTATAGTTATACCTATTATAATTGGAGGATTTGGAAATTGACTTGTCCCCCTTATGTTAGGAGCCCCAGATATAGCTTTTCCTCGAATAAATAACATAAGATTTTGATTATTACCCCCATCACTAACTTTATTACTTTCAAGAGGAATAGTTGAAAGAGGAGTCGGTACAGGATGAACAGTATACCCCCCTCTCGCTGCTAATATTGCCCATGCCGGTGCTTCAGTAGACTTAGGAATCTTTTCACTTCACTTAGCTGGGGTTTCTTCAATTCTAGGAGCAGTTAATTTTATAACAACAGTTATTAATATACGAGCAAGAGGGATAACAATAGATCGAATACCTCTTTTTGTATGATCAGTATTTATTACAGCAATTCTTCTTCTTCTTTCCTTACCAGTCTTAGCAGGAGCTATTACTATACTATTAACTGACCGTAATTTAAATACTTCATTC
>WA10
GGAAGACTCATTGGAGATGATCAAATTTATAATGTAGTTGTTACAGCACATGCTTTTGTAATAATCTTTTTTATAGTTATACCTATTATAATTGGAGGATTTGGAAATTGACTTGTCCCCCTTATATTAGGAGCCCCAGATATAGCTTTTCCTCGAATAAATAACATAAGATTTTGATTACTACCTCCATCACTAACTTTATTACTTTCAAGAGGAATAGTTGAAAGAGGAGTCGGTACAGGATGAACAGTATACCCCCCTCTCGCTGCTAATATTGCCCATGCCGGTGCTTCAGTAGACTTAGGAATCTTTTCACTTCACTTAGCTGGGGTTTCTTCAATTCTAGGAGCAGTTAATTTTATAACAACAGTTATTAATATACGAGCAAGAGGGATAACAATAGATCGAATACCTCTTTTTGTATGATCAGTATTTATTACAGCAATTCTTCTTCTTCTTTCCTTACCAGTCTTAGCAGGAGCTATTACTATACTATTAACTGACCGTAATTTAAATACTTCATTC
>WA11
GGAAGACTCATTGGAGATGATCAAATTTATAACGTAGTTGTTACAGCACATGCTTTTGTAATAATCTTTTTTATAGTTATACCTATTATAATTGGAGGATTTGGAAATTGACTTGTCCCCCTTATGTTAGGAGCCCCAGATATAGCTTTTCCTCGAATAAATAACATAAGATTTTGATTACTACCCCCATCACTAACTTTATTACTTTCAAGAGGAATAGTTGAAAGAGGAGTCGGTACAGGATGAACAGTATACCCCCCTCTCGCTGCTAATATTGCCCATGCTGGTGCTTCAGTAGACTTAGGAATCTTTTCACTTCACTTAGCTGGGGTTTCTTCAATTCTAGGAGCAGTTAATTTTATAACAACAGTTATTAATATACGAGCAAGAGGGATAACAATAGATCGAATACCTCTTTTTGTATGATCAGTATTTATTACAGCAATTCTTCTTCTTCTTTCCTTACCAGTCTTAGCAGGAGCTATTACTATACTATTAACTGACCGTAATTTAAATACTTCATTC
>IPAC12
GGAAGGCTCATTGGAGATGATCAAATCTATAACGTAGTTGTTACAGCACATGCTTTTGTAATAATCTTTTTTATAGTTATACCTATTATAATTGGAGGATTTGGAAATTGACTTGTCCCACTTATATTAGGAGCCCCAGATATAGCTTTTCCTCGAATAAATAACATAAGATTTTGATTACTACCTCCCTCACTAACTTTATTACTTTCAAGGGGAATAGTTGAAAGAGGAGTCGGTACAGGATGAACAGTATACCCCCCTCTCGCTGCTAACATTGCCCATGCCGGTGCTTCAGTAGACTTAGGAATCTTTTCACTTCACTTAGCTGGGGTTTCTTCAATTCTAGGAGCAGTTAATTTTATAACAACAGTTATTAATATACGAGCAAGAGGAATAACAATAGATCGAATACCTCTTTTTGTATGATCAGTATTTATTACAGCAATTCTTCTTCTTCTTTCCCTACCAGTCTTAGCAGGAGCTATTACTATACTATTAACTGACCGTAATTTAAATACTTCATTC
>IPAC13
GGAAGGCTTATTGGAGATGATCAAATCTATAACGTAGTTGTTACAGCACATGCTTTTGTAATAATCTTTTTTATAGTTATACCTATTATAATTGGAGGATTTGGAAATTGACTTGTCCCACTTATATTAGGAGCCCCAGATATAGCTTTTCCTCGAATAAATAACATAAGATTTTGATTACTACCTCCCTCACTAACTTTATTACTTTCAAGGGGAATAGTTGAAAGAGGAGTCGGTACAGGATGAACAGTATACCCCCCTCTCGCTGCTAACATTGCCCATGCCGGTGCTTCAGTAGACTTAGGAATCTTTTCACTTCACTTAGCTGGGGTTTCTTCAATTCTAGGAGCAGTTAATTTTATAACAACAGTTATTAATATACGAGCAAGAGGAATAACAATAGATCGAATACCTCTTTTTGTATGATCAGTATTTATTACAGCAATTCTTCTTCTTCTTTCCCTACCAGTCTTAGCAGGAGCTATTACTATACTATTAACTGACCGTAATTTAAATACTTCATTC
>IPAC14
GGAAGGCTCATTGGAGATGATCAAATCTATAACGTAGTTGTTACAGCACATGCTTTTGTAATAATCTTTTTTATAGTTATACCTATTATAATTGGAGGATTTGGAAATTGACTTGTCCCACTTATATTAGGAGCCCCAGATATAGCTTTTCCTCGAATAAATAACATAAGATTTTGATTACTACCTCCCTCACTAACTTTATTACTTTCAGGGGGAATAGTTGAAAGAGGAGTCGGTACAGGATGAACAGTATACCCCCCTCTCGCTGCTAACATTGCCCATGCCGGTGCTTCAGTAGACTTAGGAATCTTTTCACTTCACTTAGCTGGGGTTTCTTCAATTCTAGGAGCAGTTAATTTTATAACAACAGTTATTAATATACGAGCAAGAGGAATAACAATAGATCGAATACCTCTTTTTGTATGATCAGTATTTATTACAGCAATTCTTCTTCTTCTTTCCCTACCAGTCTTAGCAGGAGCTATTACTATACTATTAACTGACCGTAATTTAAATACTTCATTC
>IPAC15
GGAAGGCTCATTGGAGATGATCAAATCTATAACGTAGTTGTTACAGCACATGCTTTTGTAATAATCTTTTTTATAGTTATACCTATTATAATTGGAGGATTTGGAAATTGACTTGTCCCACTTATATTAGGAGCCCCAGATATAGCTTTTCCTCGAATAAATAACATAAGATTTTGATTACTACCTCCCTCACTAACTTTATTACTTTCAAGGGGAATAGTTGAAAGAGGAGTCGGTACAGGATGAACAGTATACCCCCCTCTCGCTGCTAACATTGCCCATGCCGGTGCTTCAGTAGACTTAGGAATCTTTTCACTTCACTTAGCTGGGGTTTCTTCAATTCTAGGAGCAGTTAATTTTATAACAACAATTATTAATATACGAGCAAGAGGAATAACAATAGATCGAATACCTCTTTTTGTATGATCAGTATTTATTACAGCAATTCTTCTTCTTCTTTCCCTACCAGTCTTAGCAGGAGCTATTACTATACTATTAACTGACCGTAATTTAAATACTTCATTC
>IPAC16
GGAAGGCTCATTGGAGATGATCAAATCTATAACGTAGTTGTTACAGCACATGCTTTTGTAATAATCTTTTTTATAGTTATACCTATTATAATTGGAGGATTTGGAAATTGACTTGTCCCACTTATATTAGGAGCCCCAGATATAGCTTTTCCTCGAATAAATAACATAAGATTTTGATTACTACCTCCCTCACTAACTTTATTACTTTCAAGGGGAATAGTTGAAAGAGGAGTCGGTACAGGATGAACAGTATACCCCCCTCTCGCTGCTAACATTGCCCATGCCGGTGCTTCAGTAGACTTAGGAATCTTTTCACTTCACTTAGCTGGGGTTTCTTCAATTCTAGGAGCAGTTAATTTTATAACAACAGTTATTAATATACGAGCAAGAGGAATAACAATAGATCGAATACCTCTTTTTGTATGATCAGTACTTATTACAGCAATTCTTCTTCTTCTTTCCCTACCAGTCTTAGCAGGAGCTATTACTATACTATTAACTGACCGTAATTTAAATACTTCATTC
>IPAC17
GGAAGGCTCATTGGAGATGATCAAATCTATAACGTAGTTGTTACAGCACATGCTTTTGTAATAATCTTTTTTATAGTTATACCTATTATAATTGGAGGATTTGGAAATTGACTTGTCCCACTTATATTAGGAGCCCCAGATATAGCTTTTCCTCGAATAAATAACATAAGATTTTGATTACTACCTCCCTCACTAACTTTATTACTTTCAAGGGGAATAGTTGAAAGAGGAGTCGGTACAGGATGAACAGTATACCCCCCTCTCGCTGCTAACATTGCCCATGCCGGTGCTTCAGTAGACTTAGGAATCTTTTCACTTCACTTAGCTGGGGTTTCTTCAATTCTAGGAGCAGTTAATTTTATAACAACAGTTATTAATATACGAGCAAGAGGAATAACAATAGATCGAATACCTCTTTTTGTATGATCAGTATTTATTACAGCAATTCTTCTTCTTCTTTCCCTACCAGTCTTAGCAGGAGCTATTACTATACTATTAACTGACCGTAATCTAAATACTTCATTC
>WA18
GGAAGACTCATTGGAGATGATCAAATTTATAACGTAGTTGTTACAGCACATGCTTTTGTAATAATCTTTTTTATAGTTATACCTATTATAATTGGAGGATTTGGAAATTGACTTGTCCCCCTTATGTTAGGAGCCCCAGATATAGCTTTTCCTCGAATAAATAACATAAGATTTTGATTACTACCCCCATCACTAACTTTATTACTTTCAAGAGGAATAGTTGAAAGAGGAGTCGGTACAGGATGAACAGTATACCCCCCTCTCGCTGCTAATATTGCCCATGCCGGTGCTTCAGTAGACTTAGGGATCTTTTCACTTCACTTAGCTGGGGTTTCTTCAATTCTAGGTGCAGTTAATTTTATAACAACAGTTATTAATATACGAGCAAGAGGGATAACAATAGATCGAATACCTCTTTTTGTATGATCAGTATTTATTACAGCAATTCTTCTTCTTCTTTCCTTACCAGTCTTAGCAGGAGCTATTACTATACTATTAACTGACCGTAATTTAAATACTTCATTC
>WA19
GGAAGACTCATTGGAGATGATCAAATTTATAACGTAGTTGTTACAGCACATGCTTTTGTAATAATCTTTTTTATAGTTATACCTATTATAATTGGAGGATTTGGAAATTGACTTGTCCCCCTTATGTTAGGAGCCCCAGATATAGCTTTTCCTCGAATAAATAACATAAGATTTTGATTACTACCCCCATCACTAACTTTATTACTTTCAAGAGGAATAGTTGAAAGAGGAGTCGGTACAGGATGAACAGTATATCCCCCTCTCGCTGCTAATATTGCCCACGCCGGTGCTTCAGTAGACTTAGGAATCTTTTCACTTCACTTAGCTGGGGTTTCTTCAATTCTAGGAGCAGTTAATTTTATAACAACAGTTATTAATATACGAGCAAGAGGGATAACAATAGATCGAATACCTCTTTTTGTATGATCAGTATTTATTACAGCAATTCTTCTTCTTCTTTCCTTACCAGTCTTAGCAGGAGCTATTACTATACTATTAACTGACCGTAATTTAAATACTTCATTC
>WA20
GGAAGACTCATCGGAGATGATCAAATTTATAACGTAGTTGTTACAGCACATGCTTTTGTAATAATCTTTTTTATAGTTATACCTATTATAATTGGAGGATTTGGAAATTGACTTGTCCCCCTTATATTAGGAGCCCCAGATATAGCTTTTCCTCGAATAAATAACATAAGATTTTGATTACTACCCCCATCACTAACTTTATTACTTTCAAGAGGAATAGTTGAAAGAGGAGTCGGTACAGGATGAACAGTATACCCCCCTCTCGCTGCTAATATTGCCCATGCCGGTGCTTCAGTAGACTTAGGAATCTTTTCACTTCACTTAGCTGGGGTTTCTTCAATTCTAGGAGCAGTTAATTTTATAACAACAGTTATTAATATACGAGCAAGAGGGATAACAATAGATCGAATACCTCTTTTTGTATGATCAGTATTTATTACAGCAATTCTTCTTCTTCTTTCCTTACCAGTCTTAGCAGGAGCTATTACTATACTATTAACTGACCGTAATTTAAATACTTCATTC
>WA21
GGAAGACTCATTGGAGATGATCAAATTTATAACGTAGTTGTTACAGCACATGCTTTTGTAATAATCTTTTTTATAGTTATACCTATTATAATTGGAGGATTTGGAAATTGACTTGTCCCCCTTATGTTAGGAGCCCCAGATATAGCTTTTCCTCGAATAAATAACATAAGATTTTGATTACTACCCCCATCACTAACTTTATTACTTTCAAGAGGAATAGTTGAAAGAGGAGTCGGTACAGGATGAACAGTATATCCCCCTCTCGCTGCTAATATTGCCCATGCCGGTGCTTCAGTAGACTTAGGAATCTTTTCACTTCACTTGGCTGGGGTTTCTTCAATTCTAGGAGCAGTTAATTTTATAACAACAGTTATTAATATACGAGCAAGAGGGATAACAATAGATCGAATACCTCTTTTTGTATGATCAGTATTTATTACAGCAATTCTTCTTCTTCTTTCCTTACCAGTCTTAGCAGGAGCTATTACTATACTATTAACTGACCGTAATTTAAATACTTCATTC
>WA22
GGAAGACTCATTGGAGATGATCAAATTTATAACGTAGTTGTTACAGCACATGCTTTTGTAATAATCTTTTTTATAGTTATACCTATTATAATTGGAGGATTTGGAAATTGACTTGTCCCCCTTATGTTAGGAGCCCCAGATATAGCTTTTCCTCGAATAAATAACATAAGATTTTGATTACTACCCCCATCACTAACTTTATTACTTTCAAGAGGAATAGTTGAAAGAGGAGTCGGTACAGGATGAACAGTATACCCCCCTCTCGCTGCTAATATTGCCCATGCCGGTGCTTCAGTAGACTTAGGAATCTTTTCACTTCACTTAGCTGGGGTTTCTTCAATTCTAGGAGCAGTTAATTTTATAACAACAGTTATTAATATACGAGCAAGAGGGATAACAATAGATCGAATACCTCTTTTTGTATGATCAGTATTTATTACAGCAATTCTTCTTCTTCTTTCCTTACCAGTCTTAGCAGGAGCTATTACTATATTATTAACTGACCGTAATTTAAATACTTCATTC
>WA23
GGAAGACTCATTGGAGATGATCAAATTTATAACGTAGTTGTTACAGCACATGCTTTTGTAATAATCTTTTTTATAGTTATACCTATTATAATTGGAGGATTTGGAAATTGACTTGTCCCCCTTATATTAGGAGCCCCAGATATAGCTTTTCCTCGAATAAATAACATAAGATTTTGATTACTACCCCCATCACTAACTTTATTACTTTCAAGAGGAATAGTTGAAAGAGGAGTCGGTACAGGATGAACAGTATATCCCCCTCTCGCTGCTAATATTGCCCATGCCGGTGCTTCAGTAGACTTAGGAATCTTTTCACTTCACTTAGCTGGGGTTTCTTCAATTCTAGGAGCAGTTAATTTTATAACAACAGTTATTAATATACGAGCAAGAGGGATAACAATAGATCGAATACCTCTTTTTGTATGATCAGTATTTATTACAGCAATTCTTCTTCTTCTTTCCTTACCAGTCTTAGCAGGAGCTATTACTATACTATTAACTGACCGTAATTTAAATACTTCATTC
>WA24
GGAAGACTCATTGGAGATGATCAAATTTATAATGTAGTTGTTACAGCACATGCTTTTGTAATAATCTTTTTTATAGTTATACCTATTATAATTGGAGGATTTGGAAATTGACTTGTCCCTCTTATATTAGGAGCCCCAGATATAGCTTTTCCTCGAATAAATAACATAAGATTTTGATTACTACCTCCATCACTAACTTTATTACTTTCAAGAGGAATAGTTGAAAGAGGAGTCGGTACAGGATGAACAGTATACCCCCCTCTCGCTGCTAATATTGCCCATGCCGGTGCTTCAGTAGACTTAGGAATCTTTTCACTTCACTTAGCTGGGGTTTCTTCAATTCTAGGAGCAGTTAATTTTATAACAACAGTTATTAATATACGAGCAAGAGGGATAACAATAGATCGAATACCTCTTTTTGTATGATCAGTATTTATTACAGCAATTCTTCTTCTTCTTTCCTTACCAGTCTTAGCAGGAGCTATTACTATACTATTAACTGACCGTAATTTAAATACTTCATTC
>WA25
GGAAGACTCATTGGAGATGATCAAATTTATAACGTAGTTGTTACAGCACATGCTTTTGTAATAATCTTTTTTATAGTTATACCTATTATAATTGGAGGATTTGGAAATTGACTTGTCCCCCTTATGTTAGGAGCCCCAGATATAGCTTTTCCTCGAATAAATAACATAAGATTTTGATTACTACCCCCATCACTAACTTTATTACTTTCAAGAGGAATAGTTGAAAGAGGAGTCGGTACAGGATGAACAGTATATCCCCCTCTCGCTGCTAATATTGCCCATGCCGGTGCTTCAGTAGACTTAGGAATCTTTTCACTTCACTTGGCTGGAGTTTCTTCAATTCTAGGAGCAGTTAATTTTATAACAACAGTTATTAATATACGAGCAAGAGGGATAACAATAGATCGAATACCTCTTTTTGTATGATCAGTATTTATTACAGCAATTCTTCTTCTTCTTTCCTTACCAGTCTTAGCAGGAGCTATTACTATACTATTAACTGACCGTAATTTAAATACTTCATTC
>WA26
GGAAGACTCATTGGAGATGATCAAATTTATAATGTAGTTGTTACAGCACATGCTTTTGTAATAATCTTTTTTATAGTTATACCTATTATAATTGGAGGATTTGGAAATTGACTTGTCCCCCTTATATTAGGAGCCCCAGATATAGCTTTTCCTCGAATAAATAACATAAGATTTTGATTACTACCTCCATCACTAACTTTATTACTTTCAAGAGGAATAGTTGAAAGAGGAGTCGGTACAGGATGAACAGTATACCCCCCTCTCGCTGCTAATATTGCCCATGCCGGTGCTTCAGTAGACTTAGGAATCTTTTCACTTCATTTAGCTGGGGTTTCTTCAATTCTAGGAGCAGTTAATTTTATAACAACAGTTATTAATATACGAGCAAGAGGGATAACAATAGATCGAATACCTCTTTTTGTATGATCAGTATTTATTACAGCAATTCTTCTTCTTCTTTCCTTACCAGTCTTAGCAGGAGCTATTACTATACTATTAACTGACCGTAATTTAAATACTTCATTC
>WA27
GGAAGACTCATTGGAGATGATCAAATTTATAACGTAGTTGTTACAGCACATGCTTTTGTAATAATCTTTTTTATAGTTATACCTATTATAATTGGAGGATTTGGAAATTGACTTGTCCCCCTTATGTTAGGAGCCCCAGATATAGCTTTTCCTCGAATAAATAACATAAGATTTTGATTACTACCCCCATCACTAACTTTATTACTTTCAAGAGGAATAGTTGAAAGAGGAGTCGGTACAGGATGAACAGTATATCCCCCTCTTGCTGCTAATATTGCCCATGCCGGTGCTTCAGTAGACTTAGGAATCTTTTCACTTCACTTAGCTGGGGTTTCTTCAATTCTAGGAGCAGTTAATTTTATAACAACAGTTATTAATATACGAGCAAGAGGGATAACAATAGATCGAATACCTCTTTTTGTATGATCAGTATTTATTACAGCAATTCTTCTTCTTCTTTCCTTACCAGTCTTAGCAGGAGCTATTACTATACTATTAACTGACCGTAATTTAAATACTTCATTC
>WA28
GGAAGACTCATTGGAGATGATCAAATTTATAACGTAGTTGTTACAGCACATGCTTTTGTAATAATCTTTTTTATAGTTATACCTATTATAATTGGAGGATTTGGAAATTGACTTGTCCCCCTTATATTAGGAGCCCCAGATATAGCTTTTCCTCGAATAAATAACATAAGATTTTGATTATTACCCCCATCACTAACTTTATTACTTTCAAGAGGAATAGTTGAAAGAGGAGTCGGTACAGGATGAACAGTATACCCCCCTCTCGCTGCTAATATTGCCCATGCCGGTGCTTCAGTAGACTTAGGAATCTTTTCACTTCACTTAGCTGGGGTTTCTTCAATTCTAGGAGCAGTTAATTTTATAACAACAGTTATTAATATACGAGCAAGAGGGATAACAATAGATCGAATACCTCTTTTTGTATGATCGGTATTTATTACAGCAATTCTTCTTCTTCTTTCCTTACCAGTCTTAGCAGGAGCTATTACTATACTATTAACTGACCGTAATTTAAATACTTCATTC
>WA29
GGGAAACTCATCGGAGATGATCAAATTTATAACGTAGTCGTTACAGCACATGCTTTTGTAATAATCTTTTTTATAGTTATACCTATTATAATTGGAGGATTTGGAAATTGACTTGTACCCCTTATGTTAGGAGCCCCAGATATAGCTTTTCCTCGAATAAATAACATAAGATTTTGATTACTACCCCCATCACTAACTTTATTACTTTCAAGAGGAATAGTTGAAAGAGGAGTCGGTACAGGATGAACAGTATACCCCCCTCTCGCTGCTAATATTGCCCATGCCGGTGCTTCAGTAGACTTAGGAATCTTTTCACTTCACTTAGCTGGGGTTTCTTCAATTCTAGGAGCAGTTAATTTTATAACAACAGTTATTAATATACGAGCAAGAGGGATAACAATAGATCGAATACCTCTTTTTGTATGATCAGTATTTATTACAGCAATTCTTCTTCTTCTTTCCTTACCAGTCTTAGCAGGAGCTATTACTATACTATTAACTGACCGTAATTTAAATACTTCATTC
>WA30
GGAAGACTCATTGGAGATGATCAAATTTATAACGTAGTTGTTACAGCACATGCTTTTGTAATAATCTTTTTTATAGTTATACCTATTATAATTGGAGGATTTGGAAATTGACTTGTCCCCCTTATATTAGGAGCCCCAGATATAGCTTTTCCTCGAATAAATAACATAAGATTTTGATTACTACCCCCATCACTAACTTTATTACTTTCAAGAGGAATAGTTGAAAGAGGAGTCGGTACAGGATGAACAGTGTACCCCCCTCTCGCTGCTAATATTGCCCATGCCGGTGCTTCAGTAGACTTAGGAATCTTTTCACTTCACTTAGCTGGGGTTTCTTCAATTCTAGGAGCAGTTAATTTTATAACAACAGTTATTAATATACGAGCAAGAGGGATAACAATAGATCGAATACCTCTTTTTGTATGATCAGTATTTATTACAGCAATTCTTCTTCTTCTTTCCTTACCAGTCTTAGCAGGAGCTATTACTATACTATTAACTGACCGTAATTTAAATACTTCATTC
>WA31
GGAAGACTCATTGGGGATGATCAAATTTATAACGTAGTTGTTACAGCACATGCTTTTGTAATAATCTTTTTTATAGTTATACCTATTATAATTGGAGGATTTGGAAATTGACTTGTCCCCCTTATGTTAGGAGCCCCAGATATAGCTTTTCCCCGAATAAATAACATAAGATTTTGATTACTACCCCCATCACTAACTTTATTACTTTCAAGAGGAATAGTTGAAAGAGGAGTCGGTACAGGATGAACAGTATACCCCCCTCTCGCTGCTAATATTGCCCATGCCGGTGCTTCAGTAGACTTAGGAATCTTTTCACTTCACTTGGCTGGGGTTTCTTCAATTCTAGGAGCAGTTAATTTTATAACAACAGTTATTAATATACGAGCAAGAGGGATAACAATAGATCGAATACCTCTTTTTGTATGATCAGTATTTATTACAGCAATTCTTCTTCTTCTTTCCTTACCAGTCTTAGCAGGAGCTATTACTATACTATTAACTGACCGTAATTTAAATACTTCATTC
>WA32
GGAAGACTCATTGGAGATGATCAAATTTATAACGTAGTTGTTACAGCACATGCTTTTGTAATAATCTTTTTTATAGTTATACCTATTATAATTGGAGGATTTGGAAATTGACTTGTCCCCCTTATGTTAGGAGCCCCAGATATAGCTTTTCCTCGAATAAATAACATAAGATTTTGATTACTACCCCCATCACTAACTTTATTACTTTCAAGAGGAATAGTTGAAAGAGGAGTCGGTACAGGATGAACAGTATATCCCCCTCTCGCTGCTAATATTGCCCATGCCGGTGCTTCAGTAGACTTAGGAATCTTTTCACTTCACTTAGCTGGGGTTTCTTCAATTCTAGGAGCAGTTAATTTTATAACAACAGTTATTAATATACGAGCAAGAGGGATAACAATAGATCGAATACCTCTTTTTGTATGATCGGTATTTATTACAGCAATTCTTCTTCTTCTTTCCTTACCAGTCTTAGCAGGAGCTATTACTATACTATTAACTGACCGTAATTTAAATACTTCATTC
>WA33
GGAAGACTCATTGGAGATGATCAAATTTATAACGTAGTTGTTACAGCACATGCTTTTGTAATAATCTTTTTTATAGTTATACCTATTATAATTGGAGGATTTGGAAATTGACTTGTCCCCCTTATGTTAGGAGCCCCAGATATAGCTTTTCCTCGAATAAATAACATAAGATTTTGATTACTACCCCCATCACTAACTTTATTACTTTCAAGAGGAATAGTTGAAAGAGGAGTCGGTACAGGATGAACAGTATATCCCCCTCTCGCTGCTAATATTGCCCATGCCGGTGCTTCAGTAGACTTAGGAATCTTTTCACTTCACTTAGCTGGGGTTTCTTCAATTCTAGGAGCAGTTAATTTTATAACAACAGTTATTAATATACGAGCAAGAGGGATAACAATAGATCGAATACCTCTTTTTGTATGATCAGTATTTATTACAGCAATTCTTCTTCTTCTTTCCTTACCAGTCTTAGCAGGAGCTATTACTATACTACTAACTGACCGTAATTTAAATACTTCATTC
>SP34
GGAAGGCTTATTGGAGATGATCAAATCTACAATGTAGTTGTTACAGCACATGCTTTTGTAATAATCTTTTTTATAGTTATACCTATTATAATTGGAGGATTTGGGAATTGACTTGTCCCACTTATATTAGGAGCCCCAGATATAGCTTTCCCTCGGATAAATAACATAAGATTTTGGCTACTACCTCCCTCACTAACTTTATTACTTTCAAGAGGGATAGTTGAAAGAGGAGTTGGTACTGGATGAACAGTATACCCCCCTCTCGCTGCTAATATTGCTCATGCCGGCGCTTCGGTAGACTTAGGAATCTTTTCACTTCACTTAGCTGGGGTTTCTTCGATTCTAGGAGCAGTTAATTTTATAACAACAGTTATCAATATACGAGCAAGAGGAATAACAATAGATCGAATACCGCTTTTTGTATGATCAGTATTTATTACGGCAATTCTTCTTCTTCTTTCCTTACCAGTCTTAGCAGGAGCTATTACTATATTATTAACTGACCGTAATTTAAATACTTCATTC
>SZ35
GGAAGACTTATTGGAGATGACCAAATCTATAACGTAGTTGTTACTGCACATGCTTTTGTAATAATTTTTTTCATAGTTATACCCATTATAATTGGAGGATTTGGAAATTGACTTGTTCCTCTTATACTTGGAGCCCCAGATATAGCTTTCCCGCGAATAAATAACATAAGATTCTGGCTTCTTCCCCCATCTCTAACTTTACTACTTTCAAGAGGAATAGTTGAAAGAGGAGTTGGTACTGGATGAACAGTTTATCCTCCCCTTGCAGCCAATATTGCCCATGCCGGTGCCTCCGTAGACCTAGGTATTTTCTCGCTACACTTAGCAGGAGTTTCTTCAATTCTAGGAGCCGTTAATTTTATAACAACCGTTATTAATATACGAGCAAGTGGAATAACAATAGACCGAATACCTCTTTTCGTATGATCAGTATTTATTACAGCAATTCTTCTTCTTCTTTCTCTACCAGTCCTTGCTGGAGCTATCACTATATTATTAACTGACCGTAACTTAAACACTTCATTC
>SS36
GGAAGACTTATTGGAGATGATCAGATTTACAATGTAGTAGTTACGGCCCACGCCTTTGTAATAATTTTCTTTATAGTTATACCTATTATAATTGGAGGATTTGGTAATTGACTTGTCCCTTTAATATTAGGAGCCCCAGATATAGCTTTCCCTCGAATAAATAACATAAGATTTTGACTTCTACCCCCATCATTAACACTATTACTTTCAAGAGGAATAGTAGAGAGAGGAGTAGGTACTGGATGAACAGTTTATCCCCCTTTAGCAGCTAATATTGCCCACGCTGGAGCTTCAGTAGATTTAGGCATTTTTTCATTACATCTTGCAGGGGTTTCTTCAATCCTAGGAGCAGTGAATTTTATAACAACTGTTATTAACATACGACCTAGAGGTATAACAATAGACCGAATGCCTCTTTTCGTCTGATCAGTATTCATTACTGCTATCCTTCTTCTTTTATCACTCCCAGTTCTCGCAGGAGCTATTACTATACTACTAACAGACCGTAACTTAAATACTTCATTT
>ALPH37
GGCAGACTAATTGGAAACGACCAAATCTACAATGTAATTGTTACAGCCCACGCGTTCGTAATAATCTTCTTTATAGTAATACCAATTATAATTGGAGGATTCGGAAATTGACTTGTACCCCTCATGCTAGGGGCCCCAGATATAGCGTTCCCCCGAATGAACAACATAAGATTCTGACTGCTTCCCCCCTCCCTTACCCTACTCCTATCTAGAGGACTAGTAGAAAGAGGGGTGGGAACAGGATGAACCGTCTACCCCCCTCTTTCAGCAGGAGTTGCCCACGCAGGAGCCTCAGTGGACCTGGGTATTTTCTCACTCCACTTAGCCGGAGTGTCGTCAATCTTAGGAGCAGTTAATTTCATGACCACAGTCATCAACATGCGATCAACAGGAATAACCATAGATCGAATGCCCCTTTTCGTCTGAGCCGTCTTCCTAACAGCAATTCTCCTTCTACTAAGACTACCAGTCCTGGCAGGAGCAATTACTATACTACTAACCGACCGAAACTTAAATACAGCCTTC
>SYNA38
GGTAGATTAATTGGAAATGACCAAATCTACAACGTTATCGTTACAGCCCACGCGTTCGTAATAATTTTCTTCATAGTTATACCTATTATGATTGGCGGCTTTGGAAATTGAATTGTACCTCTTATACTAGGAGCCCCAGACATGGCATTCCCCCGTATAAATAATATAAGATTTTGGCTTTTACCACCCTCTTTAACTTTATTGCTCTCCAGGGGGCTAGTTGAGAGGGGAGTTGGAACAGGATGAACTGTTTACCCCCCTCTTTCAGCGGGAATTGCACACGCTGGAGCTTCAGTAGACCTTGGTATTTTTTCTCTTCACCTAGCGGGGGTCTCTTCAATTCTCGGAGCAGTGAACTTCATAACTACTGTTATTAATATACGAACGAGGGGGATAACTATAGACCGAATACCCTTATTTGTCTGGGCTGTGTTCTTAACAGCAATCCTCCTTCTCTTAAGGCTTCCAGTCCTAGCTGGAGCAATTACGATACTTCTAACCGACCGAAATCTAAATACAGCGTTC
